# Supplementary material for: Evolving Trends in Dental Services in Aging Japan: An Age–Period–Cohort Analysis Using Nationwide Data from Fiscal Years 2016 to 2023
Source: Dent J (Basel). 2026 Feb 11;14(2):102. doi: 10.3390/dj14020102 (PMC12939752; doi:10.3390/dj14020102)
Supplement: Supplementary file 1 [file dentistry-14-00102-s001.zip]

Archive with 1 entries (1 files):
- dentistry-4079775-supplementary.pdf
